# Supplementary material for: Application of decision analytical models to diabetes in low- and middle-income countries: a systematic review
Source: BMC Health Serv Res. 2022 Nov 23;22:1397. doi: 10.1186/s12913-022-08820-7 (PMC9684986; doi:10.1186/s12913-022-08820-7)
Supplement: Supplementary file 2 — Additional file 2. Details of reviewed studies. [file 12913_2022_8820_MOESM2_ESM.xls]

## Sheet: Sheet1
Additional file 2: Details of reviewed studies.
Author(s), year of publication	Country of Research	Modelled/target population	Intervention(s) studied	Outcomes Assessed	Model Type	Sensitivity Analysis (approach: parameters involved)	Parameterisation and Calibration	Validation	Software	Data Sources	Economic Evaluation	Policy implication
Abu-Rmeileh et al., 2013	Palestine	At-risk population	Reduction in obesity prevalence	Diabetes prevalence	Markov model	Multi-way analysis: clinical parameters	National survey, validated model from published studies	Historical data from national surveys	Microsoft Excel	National demographic and health survey	Benefit analysis	Set lower obesity reduction targets initially and increase over time as this is realistc and feasible compared with a straight 35% reduction recommended by WHO.
Basu et al., 2014	India	At-risk population	Increasing taxes on sugar-sweetened beverage	Overweight and obesity prevalence, type 2 diabetes incidence	Microsimulation	One-way and PSA: intervention parameters	Standard microeconomic equations, validated hazard calculation method	Historical data from international organisation	MATLAB	National survey, subpopulation studies	Benefit analysis	Sugar-sweetened beverage price increase is likely to reduce overweight and obesity prevalence, and type 2 diabetes incidence
Basu et al., 2015	India	At-risk population	Preformance of alternative screening instruments	Screening results, i.e. true positives and false nagatives; cost per case screened, total cost of screening	Microsimulation	One-way and PSA: intervention parameters	Mixed-effects meta -regression, standard " inverse-variance" methods, monte carlo methods	Historical data from international organisation	R v.3.1.0	Cohort studies conducted in India, UKPDS South Asain specific disease progression data validated in India	Cost-analysis	Survey-based screening tools are less specitic (many false positives) and more expensive compared with glucometer-based testing. the health system is may be less capabable of mass screening, subsequent confirmary testing and treatment.
Basu et al., 2016	LMICs: Ghana, China, India, Mexico and South Africa	Adults with type 2 diabetes	Target-to-treat versus benefit-based tailored treatment	Diabetes complications averted, cost per DALY averted, cost-effectiveness ratio	Microsimulation	One-way and PSA: clinical parameters	Meta-analysis of RCTs, validated UKPDS equations	Not stated	R v.3.2	International Diabetes Federation, WHO SAGE 2007-2010,United Nations database	Cost-effectiveness analysis; societal prespective, 3% discount rate on both cost and effect, complete lifecourse of eligible population within a 10 years horizon	Benefit-based prescribing (focusing on reducing risk of complication based on sex, age and biomaker) avert more complication at less cost compared with "target to treat" strategy if insulin availability is garanteed
Ben et al., 2020	Brazil	40+ years old type 2 diabetic without diabetes retinopathy	Diabetes retinopathy screening strategies: (1) annual opportunistic referral from primary care to opthomologist in secondary care (current practice), (2) annual referral of Family Health Strategy registered diabetics to opthomologist, and (3) teleophthalmology, retinal photographs for diabetics in (2) sent to remote eyecare centre for evaluation and feedback, and necesary steps atfer feedback tak…	Cost, QALYs and ICER of the screening stategies	Markov model	One-way and PSA: clinical and costing parameters	Published studies	Historical data from literature review	TreeAge software	National health survey, statistics from Public health England	Cost-utility analysis; Public health system's perspective, 40-year time horizon, A discount rate of 5% on utility and cost	Increasing coverage of teleophthalmology-based screening among could be more costly and more effective—reduces waiting time and increases QALYs than usual practice
Chao et al., 2014	China	Adults with type 2 diabetes	18-month community-based health management: education, biomarker monitoring, exercise and diet therapy	Complication averted, death averted,	Markov model	Not reported	Published studies	Not stated	Matlab 7.0	RCT conducted in Sortheast China; cohort studies, UKPDS	Benefit analysis	Community-based health management averts, by about half, diabetes complications and mortalities in the long term compared to usual practice
Javanbakht et al., 2018	Iran	At-risk population	Increasing dairy food consumption	Type 2 diabetes incidence, healthcare cost savings	Microsimulation	PSA: clinical and costing parameters	Published studies	Code verification, internal validation with domain experts, cross-validation: compared with similar models	TreeAge Pro 2014	Tehran Lipid and Glucose Study; medical expenditure registries; national census; national Surveillance of Risk Factors of Non-Communicable Diseases study	Cost-analysis	Increasing dairy food consumption levels to that recommended by the food-based dietary guidelines in Iran could significantly reduce healthcare cost
Lui et al., August 2013	China	At-risk population, 25 years and above	(1) one-time undiagnosed diabetes and impaired glucose tolerance screening alone, (2) 1 plus diet intervention, (3) 1 plus exercise intervention, (4) 1 plus combined diet and exercise	Survival year remaining at initiation of intervention, cost of intervention, cost savings, QALYs and incremental QALYs	Hybrid: decision tress and markov model	One-way: intervention, costing and clinical parameters	Markov chain monte carlo	Not stated	Treeage 2011	Cohort stuides conducted among Chinese and Asain population and Census data	Cost-effectiveness analysis; societal prespective, 40-years horizon, 3% discount on cost and effect	All interventions in 25-40 year-olds prolongs life expectancy, increase QALYs and delays the onset of diabetes. These interventions are cost-saving with high screening compliance rate
Luo et al., 2019	China	At-risk population	Lifestyle interventions: (1)Improving diet, (2)controlling smoking and (3) increasing physical activity levels	Diabetes incidence	Agent-based model	One-way: assumptions around interventions	Meta-analysis of previous studies,	Code verification, internal validation with domain experts, cross-validation: compared with similar models	Not stated	Chinese National Sample survey, China Health and Nutrition survey, Non-communicable Disease Risk Factor Collaboration, WHO Global Health Observatory	Benefit analysis	Diabetes incidence reduces the most with improved physical activity levels
Wang et al., 2019	China	Overweight and obese type 2 diabetes patients	Lifystle intervention: Cities Changing Diabetes Program (CCD)	Cost per QALY, ICER	Markov model	One-way: costing parameters	Empirical data from an intervention program	Not stated	TreeAge Pro 2018	Data on participants, cohort studies	Cost-utility analysis; societal prespective, a 5-year time horizon were applied. A 3% discounting rate on costs and utilities.	The CCD program improves lives at less cost especially for young males and elderly females if policymakers are willing to pay 3 folds the GDP for a QALY.
Wong et al., 2016	China	At-risk population	(1)SMS intervention plus usual practice and (2) usual practice only	Intervention cost, diabetes onset prevented and associated cost-savings, cost per QALY, ICER	Markov model	One-way and multi-way: clinical, costing and intervention parameters	Published studies	Not stated	Treeage Pro 2013	Estimates from other cost-effectiveness models, cohort studies and RCTs	Cost-effectiveness; health provider prespective, annual discount rate of 3% on cost and health outcomes, 50-years time horizon	2-years SMS intervention for newly diagnosed IGT reduces the onset of diabetes in the short and long term compare to usual care. Cost-savings from reduced diabetes incidence could compensate for the SMS intervention cost.
Basu et al., 2018	Palestine	At-risk population, 20-79 year-olds	Approaches to delivering food aid (1) current practice-traditional food parcel delivery, (2) debit card restricted to food purchase, (3) cash to beneficiaries, (4) food parcels with less grains and more fruits/vegetables	Incidence and complications of type 2 diabetes, hypertension and cardiovascular diseases, DALYs averted, cost averted	Miscrosimulation	PSA: input parameters	United Nations Relief and Works Agency database, the Risk Equations for Complications of Type 2 Diabetes.	Not stated	R v. 3.3.3	United Nations data on registered Palestinian refugees, the World Food Program, health record system ofthe UN Reliefand Works Agency	Cost-effectiveness; health systems and societal prespective. Life course analysis for persons alive during a 10-year policy planning horizon, 3% discount on cost and effect.	An alternative food parcel would be more effective than transitioning from traditional food aid to either debit card or cash delivery from the perspective ofreducing chronic disease. But compensatory increases in consumption of less healthy foods may neutralize the improvements from an alternative food parcel unless total aid funding were increased substantially.
Feldhaus et al., 2021	Cambodia	Diabetes patients	Strategies providing financial coverage for diabetes care through HEF in Cambodia. Combinations of types of diabetes care costs (i.e., diagnostic services, medications, and management of diabetes-related complications). In the first case, HEF is assumed to provide financial coverage for 80% ofdirect medical costs that would otherwise be paid outof-pocket. In the second case, HEF coverage is assum…	DALYs averted and financial risk protection was analyzed in terms of cases of catastrophic health expenditure averted.	Markov model	PSA: cost and effect parameters.	Published studies	Not stated	R (version 3.6.1)	National survey, published literature, the 2017 Global Burden of Disease (GBD) Study, The WHO Global Health Observatory report, the GBD Study 2017	cost-effectiveness analysis, societal perspective,45-years horizon, cost discounted at 3%	Coverage for medications would be cost-effective. Increasing the number of individuals eligible for financial coverage could improved the value of the intervention. Efforts to increase the availability of services and capacity of primary care facilities to support diabetes care could have far-reaching impacts on the burden of diabetes and contribute to longterm health system strengthening.
Kaur et al., 2022	India	At-risk popoluation, aged 30 years old.	Population-based screening strageties for diabetes and hypertension: 1) type of blood glucose testing methods used, 2) he frequency of screening (ie, annually, or every 3, 5, 10, 15, or 20 years) and 3) population age group to be screened (ie, 30–65 years or 45–65 years)	incremental cost per QALY	Markov model and decision tree	One-way, multi-way and PSA: cost and effect parameters	The United Kingdom Prospective Diabetes Study clinical trial	Not stated	Not stated	Primary data were collected from two Indian states, meta-analysis of published literature, natural survey,	Cost-utility analysis, societal perspective, lifetime horizon, 3% discount on cost and effect	Population-based screening for diabetes and hypertension in India could potentially reduce time to diagnosis and treatment and be cost-effective if it is linked to comprehensive primary health care through health and wellness centres for provision of treatment to patients who screen positive.
Rachapelle et al., 2013	India	Type 1 and 2 diabetes	6 different retinopathy screening interval strategies: no screen- ing, once-in-a-lifetime screening (current approach) and twice-ina-lifetime screening, screening every 5 years, screening every 3 years, screening every 2 years, and annual screening.	QALY, incremental cost-effectiveness ratio	Markov model	One-way and PSA: cost and effect parameters	Population-based survey	Not stated	TreeAge Pro 2009	Published literature and primary data collection, population-based survey, Indian life tables	Cost-utility, health provider and societal perspectives, 25-years horizon, 3% discount rate on cost	Depending on the administrative costs of establishing and maintaining screening at regular intervals and on achieving sufﬁcient coverage, 2-years or 5-years frquency of screening could be cost-effective from a health and societal perspective.
Basu et al., 2021	67 LMICs	Diabetes patients	Increasing diagnosis, treatment and control, combinations of increased diagnosis, treatment, and control, to 60% of each or 80% of each activity, individually and in combination (eg, to achieve 60% treatment and 60% control, or 80% screening, 60% treatment, and 60% control).	DALYs lost and healthcare costs	Miscrosimulation	One-way: intervention parameters	Multiple imputation with chained equations plus a classification and regression tree algorithm to impute missing data, 2019 WHO cardio vascular disease risk equations, Risk Equations for Complications of type 2 Diabetes	Not stated	Not stated	National survey, the Institute for Health Metrics and Evaluation, the Institute for Health Metrics and Evaluation,	Cost-utility analysis, health system perspective, 10-year horizon, 3% diascount on cost and effect	Increasing blood pressure and statin medication treatment initiation and blood pressure medication titration could reduce diabetes complication in LMIcs compare to increasing screening to increase diagnosis, blood glucose treatment andcontrol.
Basu et al., 2019	South Africa residents	Persons with diabetes, hypertention and cardiovasculat diseases	Various treatment levels for hypertension, dyslipidaemia and diabetes : (1) Current treatment levels, (2) WHO’s package of essential non-communicable disease interventions and (3) South Africa’s Primary Care giudelines	cardiovascular disease burden per 1000 population per year, DALYs, ICER, cost savings	Miscrosimulation	PSA: clinical and costing parameters	Monte Carlo sampling, chained equations imputation, WHO and International Society of Hypertension equations	Not stated	R v 3.4.3	South African National Health and Nutrition Examination Survey, census data	Cost-effectiveness: health systems perspective, 10-years horizon, 3% discount on cost and effect	She South African clinical treatment guidelines is more cost-effective, in terms of DALYs
Note: QALYs = quality-adjusted life years. DALYs = disability-adjusted life years ICER = incremental cost-effectiveness ratio PSA = probability sensitivity analysis. LMICs = low- and middle-income countries
